# Supplementary material for: Evaluation of a national cryptococcal antigen screening program for HIV-infected patients in Uganda: A cost-effectiveness modeling analysis
Source: PLoS One. 2019 Jan 10;14(1):e0210105. doi: 10.1371/journal.pone.0210105 (PMC6328136; doi:10.1371/journal.pone.0210105)
Supplement: S1 Model — (XLSX) [file pone.0210105.s002.xlsx]

## Sheet: Table of Contents
This file contains the model for evaluating costs and outcomes from CrAg screening.
		Table of Contents	Notes
		Assumptions	This sheet contains assumptions and summary tables
		Parameters-Treatment	This sheet contains main parameters for treatment cost modules, includes assumptions and calculations for basic unit costs for treatment.
		Screening costs and deaths	This sheet contains the cost of CrAg screening and deaths.
		Cost of Treatment	This sheet contains a basic summary of costs and deaths with various levels of screening.
		Years of Life Lost Calculation	Years of life lost per death calculations based on Ugandan age-specific life expectancy and a 3% discount rate.
		Hospitalization Costs	Costs of hospitalization for cryptococcal meningitis
		CrAg test cost	This sheet shows in detail the costs of the CrAg LFA

## Sheet: Assumption and Results Tables
This sheet contains summary information from the analysis as well as tables provided in the manuscript.
		Table 1. Distribution of CrAg in population	Prevalence based on test results
		Proportion CrAg-	0.9075
		Prior CM	0.0019
		Proportion incident CrAg+	0.0906
		Among incident CrAg+
		Proportion High Titre at time of screening	0.39
		proportion Low Titre at time of screening	0.61
		Among incident CrAg+ but Low Titre
		proportion develops CM if no fluc or ART	0.5
		Table 2. Cost of screening and treatment and related assumptions
			3420 Shillings =	1 USD
		Year for analysis	2016
		Types of costs	Shillings	USD	Notes	Source
		Unit cost of CrAg test (reflexive)	9678.6	2.83		Immy
		Unit cost (200 mg fluconazole tablet)	478.8	0.14	See sheet "Parameters-Treatment" for details	JMS -MSH price guide
		Preemptive fluconazole treatment (outpatient)	133582	39.059	See sheet "Parameters-Treatment" for details
		Hospitalization and treatment for cryptococcal meningitis	1.92508e+06	562.889	See sheet "Parameters-Treatment" for details
		Post-hospital maintenance fluconazole treatment (outpatient)	228388	66.78	See sheet "Parameters-Treatment" for details
		Other
		Life expectancy at death (age 30-34)	31		See sheet "Years of Life Lost Calculation"
		Disability adjusted life years lost per death (3% discount rate)	20.6004		See sheet "Years of Life Lost Calculation"
		2016 exchange rate (Ugx/USD)	3420		2016 annual average exchange rate	Worldbank.org
		2015 exchange rate (Ugx/USD)	3241		2015	Worldbank.org
		2012 exchange rate (Ugx/USD)	2505		2012	Worldbank.org
		2016 GDP Deflator Uganda	157.7			Worldbank.org
		2015 GDP Deflator Uganda	147.9			Worldbank.org
		2012 GDP Deflator Uganda	129.2			Worldbank.org
		Table 3. Outcomes from screening modules
		Total Screened	160000
		Identified for preemptive treatment	10291.2
		Patients screened CRAG+ Symptomatic	1305.6
		Missed and develops CM	116160
		Missed but does not develop CM	2014.94
		Total incident CrAg+	129772
		Table 4. Outcomes from Treatment module
		Total incident CrAg+	129772
		Missed but does not develop CM and survives	2014.94
		CrAg + and targeted for treatment	127757
		Missed and develops CM	116160
		Dies at home	402.989
		Dies at hospital	451.347
		Survive	522.273
		Relapse CM	638.334	2022.82	Dies
		Patients Identified for Early CM and treatment	11596.8	9790.99	Survives
		Dies at home	348.563	1797.93	CM relapse
		Dies at hospital	819.918	13611.7
		Survive	9268.72
		Relapse CM	1159.6
		Total known to survive	11805.9
		Table 5. Summary Results (per 100,000 CD4 tests)
			Number 200 mg tablets
		Tablets of fluconazole total	3.6512e+06
		Tablets of fluconazole for preemptive treatment	2.62839e+06
		Tablets of fluconazole for maintenance treatment	1.02281e+06
			Ugx 2016	USD 2016
		Total cost of screening	1.54858e+09	452800
		Total cost of CRAG treatment (includes CCM identified)	9.02638e+09	2.63929e+06
		Cost of preemptive fluconazole treatment	1.26297e+09	369289
		Cost of in-patient hospitalization	7.27194e+09	2.1263e+06
		Cost of maintenance fluconazole treatment post CCM	4.91472e+08	143705
		Total cost (screening + treatment)	1.0575e+10	3.09209e+06
		Hospital cost share of total costs	0.687657
			Outcomes
		Know survivors	11453.4
		Known deaths	2375.33
		CM relapse	1797.93
		Years of life Lived (discounted)	20.6004
		Total years of life lived all survivors	235946

## Sheet: Parameters-Treatment
Assumptions, parameters, and related information	Parameters values	Notes
Proportion of those who test CrAg+ started on preemptive fluconazole treatment	1	Uganda MOH Oct 2015-Sept 2016 / Implementing partners 2016
Proportion Low titre at time of screening and initiation of preemptive fluconazole	0.61	Linked to RP screening cost sheet
Proportion successful on preemptive fluconazole if low titre	0.86
Proportion successful on preemptive fluconazole if high titer	0.64	Assumes those already high titre will fail preem[tive treatment (as well as some of those low titre)
Proportion who develop CM if no preemptive treatment	0.9024	Linked to RP screening cost sheet (combines those already high titre with those low titre but go on to develop CM)
Proportion who do not develop CM if no preemptive treatment	0.0976
Propotion CRAG+ who fail preemptive fluc who present to hospital	0.85
Proportion symptomatic CRAG+ who present to hospital	0.73	ORCAS 2.0/CROI 2018
Proportion of patients who develop CM who present at a hospital	0.8	Assumption. No data.
Proportion of those hospitalized with CM who survive the hospital	0.72	ACTA (0.82) minus 0.10 to reflect routine care	0.72
Proportion who survive hospitalization who adhere to post-hospitalization maintenance fluconazole treatment	0.45	ACTA	0.69
Preemptive treatment costs
Cost of preemptive fluconozole treatment (full adherence)	133582	See calculations below.
Cost of preemptive fluconozole treatment (partial-adherence)	85492.3	See calculations below.
Other costs associated with outpatient visits	0	Assumption that patients returning for HIV care and treatment. Additional costs just from CrAg care negligible.
Hospitalization costs
Total in-patient costs per hospitalization if patient survives	1.92508e+06	Assumes patient receives recommended package and survives hospital stay
Total in-patient costs per hospitalization if patient dies	770032
Cost of maintenance fluconozole treatment (post-hospitalization; full adherence)	228388
Cost of maintenance fluconozole treatment (post-hospitalization; non-adherence)	102774
Cost of preemptive fluconazole treatment (outpatient)	2016
	Ugx	USD
Cost of Fluconazole per Package (28 Tablets, 200 mg), Pula	9610.2	2.81	MSH website	0.964
Number of tablets per package	20	20
Cost per 200 mg tablet	480.51	0.1405
Cost per 400 mgs (2 tablets)	961.02	0.281
Cost per 800 mgs (4 tablets)	1922.04	0.562
Days 800 mgs	14	14
Days 400 mgs	56	56
Days 200 mgs	110	365
Cost of preemptive fluconazole treatment (PFT)), full adherence	133582	39.059	(including maintenance)
Definition of "non-adherence' (as proportion of full adherence)	0.64	0.55
Cost of preemptive fluconazole (non-adherence)	85492.3	24.9978
Cost of care and treatment if hospitalized
In-patient care and treatment costs
In-patient days	14
Patient day equivalent cost per day		0
Total costs for in-patient care and treatment if patient survives full treatment (UGx)	1.92508e+06	562.889
If patient dies in hospital, share of 15 days prior to death	0.4
Additional hospital costs due to death (managing remains, etc.)	0
Total costs of in-patient care and treatment if patient dies in hospital	770032	225.156
Cost of maintenance fluconazole treatment (as outpatient)	Ugx	2016 USD
Cost of Fluconazole per Package (20 Tablets, 200 mg)	9610.2	2.81
Number of tablets per package	20	20
Cost per 200 mg tablet	478.8	0.14
Cost per 400 mgs (2 tablets)	957.6	0.28
Cost per 800 mgs (4 tablets)	1915.2	0.56
Days 800 mgs	0	0
Days 400 mgs	56	56
Days 200 mgs	365	365
Cost of maintenance fluconazole treatment (post-hospital), full adherence	228388	66.78
Definition of "non-adherence' (as proportion of full adherence)	0.45	0.75	Assumption
Cost of maintenance fluconazole (non-adherence)	102774	50.085
Total cost if hospitalized (full hospital care and adherence to maintenance fluconazole)	2.15347e+06	629.669
Hosptial costs as share of total CCM cost (if hospitalized and survive)	0.893944

## Sheet: Screening costs and deaths
Assumptions, parameters, and related information	Parameters values
Number of blood samples sent for CD4 testing annually	1000000
Proportion of all samples with CD4 results < 100	0.16
Of all CD4 < 100 results, proportion from pre-ART patients	0.87
Proportion of CD4 < 100 CrAg screened	1	This can be varied from 0 to 1 to evaluate the costs/benefits of screening
Proportion who return for CD4 results quickly enough	0.8
Proportion CrAg-	0.9075
Prior CM	0.0019
Proportion incident CrAg+	0.0906
CRAG+ Symptomatic	0.0102
CRAG+ asymptomatic	0.0804
Among incident CrAg+
Proportion High Titre at time of screening	0.39
proportion Low Titre at time of screening	0.61
Among Asx CRAG+ high titer, proportion develops CM without fluc or ART	1
Among incident CrAg+ but Low Titre
proportion develops CM if no fluc or ART	0.5
Proportion initiated on ART (quickly enough) if not screened	1
Proportion not initiated on ART (quickly enough) if not screened)	0
Unit cost of CrAg test (Shillings; 2017)	9678.6
Cost of screening module (reflexive screening policy)
Grouping	CD4 count >100		CD4<100, CrAg NOT done						CD4<100, CrAg done, Not return quickly for CD4/CrAg results						CD4<100, CrAg done, Returns quickly for CD4/CrAg results
Arm # in screening flow chart	0		1	2	3	4	5		6	7	8	9	10		11	12	13	14
Total number of annual CD4 tests	1000000		1000000	1000000	1000000	1000000	1000000		1000000	1000000	1000000	1000000	1000000		1000000	1000000	1000000	1000000
Proportions:
CD4 result < 100			0.16	0.16	0.16	0.16	0.16		0.16	0.16	0.16	0.16	0.16		0.16	0.16	0.16	0.16
CD4 result > 100	0.84	.	.	.	.	.	.		.	.	.	.	.		.	.
CrAg testing conducted		.	.	.	.	.	.		1	1	1	1	1		1	1	1	1
CrAg testing not conducted			0	0	0	0	0		.	.	.	.	.		.	.
Patient prior CM			0.0019	.	.	.	.		0.0019	.	.	.	.		0.0019	.
Incident patient CrAg -				0.9075	.	.	.		.	0.9075	.	.	.		.	.		0.9075
Incident patient CrAg+					0.0906	0.0906	0.0906		.	.	0.0906	0.0906	0.0906		.	0.0804	0.0102
Proportion High Titre at time of screening					0.39	.	.		.	.	0.39	.	.		.	.
proportion Low Titre at time of screening						0.61	0.61		.	.	.	0.61	0.61		.	.
proportion that develops CM					1	0.5	.		.	.	1	0.5	.		.	.	.
proportion that does not develops CM							0.5		.	.	.	.	0.5		.	.
									.	.	.	.	.			.
Patient returned for results									.	.	.	.	.		0.8	0.8	0.8	0.8
Patient does not return for results									0.2	0.2	0.2	0.2	0.2
Pre-ART			0	0	0	0	0		52.896	25264.8	983.699	769.303	769.303		211.584	8953.34	1135.87	101059	870000
On ART			0	0	0	0	0		7.904	3775.2	146.989	114.953	114.953		31.616	1337.86	169.728	15100.8	130000
Total number per arm in arm	840000		0	0	0	0	0		60.8	29040	1130.69	884.256	884.256		243.2	10291.2	1305.6	116160	1000000
Outcomes	CD4 > 100		Prior CM episode	CrAg Negative	Missed (High Titre) Develops CM)	Missed (Low Titre), Devlops CM	Missed (Low Titre), No CM		Prior CM episode	CrAg Negative	Missed (High Titre) Develops CM)	Missed (Low Titre), Devlops CM	Missed (Low Titre), No CM		Prior CM	Identified for preemptive treatment	CRAG+ Symptomatic	CRAG negative
Unit cost screen (Shillings)	0		0	0	0	0	0		9678.6	9678.6	9678.6	9678.6	9678.6		9678.6	9678.6	9678.6	9678.6
Cost for screening (Shillings)	0		0	0	0	0	0		588459	2.81067e+08	1.09435e+07	8.55836e+06	8.55836e+06		2.35384e+06	9.96044e+07	1.26364e+07	1.12427e+09	1.54858e+09
Total cost for screening (Shillings, 2016)	1.54858e+09		Final distribution of all patients
Total number screened	160000		CD4 > 100		Prior CM	Incident CrAg+	CrAg-	Total
Categories of patients for treatment cost module
Patients identified for preemptive treatment	10291.2		840000		304	14496	145200	1000000
Patients screened CRAG+ Symptomatic	1305.6
Patients CRAG negative	116160
Missed, develops CM	2014.94
Total incident CrAg+ patients	11840
	.
Cost per person screened Ugx	9678.6		9825.06
Cost per person screened USD	2.83
Cost per + patient identified	130792
Cost per + patient identified (USD)	38.2432
Total Cost of Screening USD	452800

## Sheet: Cost of Treatment
Cost of treatment module
Grouping	Missed, Develop CM Not hospitalised (RP Arms 4,5,10,11)	Missed, Develop CM, Hospitalised					CRAG+ high titer, no tx, CM, not hospitalized	High titer, Identfied for pre-emptive treatment, does not get Fluconazole, devlop CM, hospitalised			CRAG+ low titer, no treatment, no CCM	CRAG+ low titer, no tx, CM, hospitalized			CRAG+ low titer, no tx, CM, not hospitalized/dies at home			Identfied for pre-emptive treatment, gets Fluconazole, High Titre						Identfied for pre-emptive treatment, gets Fluconazole, Low Titre						Symptomatic hospitalized			Symptomatic not hospitalized
Arm # in treatment flow chart	1	2	3	4			5	6	7	8	9	10	11	12	13			14	15	16	17	18		19	20	21	22	23		24	25	26
Number of patients in patient category from cost of screening analysis	2014.94	2014.94	2014.94	2014.94			10291.2	10291.2	10291.2	10291.2	10291.2	10291.2	10291.2	10291.2	10291.2			10291.2	10291.2	10291.2	10291.2	10291.2		10291.2	10291.2	10291.2	10291.2	10291.2		1305.6	1305.6	1305.6	1305.6
Proportion of those who test CrAg+ started on preemptive fluconazole treatment	.	.	.	.			.	.	.		.	.						1	1	1	1	1		1	1	1	1	1
Proportion CrAg+, high titre							0.39	0.39	0.39	0.39								0.39	0.39	0.39	0.39	0.39
Proportion CrAg+, low titre											0.61	0.61	0.61	0.61	0.61									0.61	0.61	0.61	0.61	0.61
Proportion (high titre) successful PFT, survive																		0.64
Proportion (high titre) unsuccessful PFT, fail																			0.36	0.36	0.36	0.36
Proportion (low titre) successful PFT, survive																								0.86
Proportion (low titre) unsuccessful PFT, fail																									0.14	0.14	0.14	0.14
Proportion, CrAg +, Early CM, hospitalised																														0.73	0.73	0.73	0.27
Proportion test CrAg+ not started on preemptive fluconazole treatment	.	.	.	.			0	0	0	0	0	0	0	0	0			.	.	.	.	.		.	.	.	.	.
Proportion who develop CM if no preemptive treatment	.	.	.	.							.	0.5	0.5	0.5	0.5			.	.	.	.	.		.	.	.	.	.
Proportion who do not develop CM if no preemptive treatment	.	.	.	.			.	.	.		0.5							.	.	.	.	.		.	.	.	.	.
Proportion of patients who develop CM who present at a hospital	.	0.8	0.8	0.8			.	0.8	0.8	0.8		0.8	0.8	0.8				.	.	0.85	0.85	0.85		.	.	0.85	0.85	0.85
Proportion of patients who develop CM who do not present to a hospital	0.2	.	.	.			0.2	.	.			.			0.2			.	0.15	.	.	.		.	0.15	.	.	.
Proportion of those hospitalized with CM who survive the hospital		.	0.72	0.72				.	0.72	0.72		0.72	0.72					.	.	.	0.72	0.72		.	.	.	0.72	0.72			0.72	0.72
Proportion of those hospitalized who do not survive hospitalization		0.28	.	.				0.28				.		0.28				.	.	0.28	.	.		.	.	0.28	.	.		0.28
Proportion who survive hospitalization who adhere to post-hospitalization maintenance fluconazole treatment			0.45	.					0.45			0.45						.	.	.	0.45	.		.	.	.	0.45	.			0.45
Proportion who survive hospitalization who fail post-hospitalization maintenance fluconazole treatment				0.55						0.55			0.55					.	.	.	.	0.55		.	.	.	.	0.55				0.55
Proportion CSF- and successful on preemptive treatment																			.	.	.	.			.	.	.	.
Proportion fails on preemptive treatment (CSF+ and failures for CSF-)
Final health outcome	Not Hospitalised; Dies at home	Dies in hospital	Survives hospital, successful maintenance	Fails maintenance, relapse CM			Not Hospitalised; Dies at home	Dies in hospital	Survives hospital, successful maintenance	Fails maintenance, relapse CM	Never develop CM	Survives hospital, successful maintenance	Fails maintenance, relapse CM	Dies in hospital	Not Hospitalised; Dies at home			Successful preemptive treatment, survives	Fails preemptive treatment, not hospitalised dies at home	Fails preemptive treatment, hospitalised Dies in hospital	Survives hospital, successful maintenance	Fails maintenance, relapse CM		Successful preemptive treatment, survives	Fails preemptive treatment, not hospitalised dies at home	Fails preemptive treatment, hospitalised Dies in hospital	Survives hospital, successful maintenance	Fails maintenance, relapse CM		Dies in Hospital	Survives hospital, successful maintenance	Fails maintenance, relapse CM	Symptomatic, dies at home
																																		Total
Final number of patients in each treatment arm	402.989	451.347	522.273	638.334			0	0	0	0	0	0	0	0	0			2568.68	216.733	343.883	397.921	486.348		5398.76	131.83	209.171	242.04	295.827		266.865	308.801	377.423	352.512	13611.7
Cost of preemptive fluconazole treatment	0	0	0	0			0	0	0	0	0	0	0	0	0			3.43129e+08	1.8529e+07	2.93993e+07	3.40192e+07	4.1579e+07		7.21176e+08	1.12705e+07	1.78825e+07	2.06926e+07	2.5291e+07		0	0	0	0	1.26297e+09
Cost of in-patient hospitalization	0	3.47552e+08	1.00542e+09	1.22884e+09			0	0	0	0	0	0	0	0	0			0	0	2.648e+08	7.6603e+08	9.36259e+08		0	0	1.61068e+08	4.65947e+08	5.69491e+08		2.05494e+08	5.94466e+08	7.26569e+08	0	7.27194e+09
Cost of maintenance fluconazole treatment	0	0	1.19281e+08	6.56044e+07			0	0	0	0	0	0	0	0	0			0	0	0	9.08803e+07	4.99841e+07		0	0	0	5.5279e+07	3.04035e+07		0	4.12501e+07	3.87894e+07	0	4.91472e+08
Total cost of care and treatment	0	3.47552e+08	1.1247e+09	1.29445e+09			0	0	0	0	0	0	0	0	0			3.43129e+08	1.8529e+07	2.942e+08	8.90929e+08	1.02782e+09		7.21176e+08	1.12705e+07	1.78951e+08	5.41919e+08	6.25185e+08		2.05494e+08	6.35716e+08	7.65358e+08	0	9.02638e+09
Summary
Tablets of fluconazole for preemptive treatment	2.62839e+06
Tablets of fluconazole for maintenance treatment	1.02281e+06
Tablets of fluconazole total	3.6512e+06
Cost of preemptive fluconazole treatment	1.26297e+09		369289				Cost of preemptive fluconazole treatment	369289	0.11943
Cost of in-patient hospitalization	7.27194e+09		2.1263e+06				Cost of in-patient hospitalization	2.1263e+06	0.687657
Cost of maintenance fluconazole treatment post CCM	4.91472e+08		143705				Cost of maintenance fluconazole treatment post CCM	143705	0.0464751
Total cost of CRAG treatment (includes CCM identified)	9.02638e+09	2016 Ugx	2.63929e+06	US dollars			Cost of screening	452800	0.146438
Total cost of screening	1.54858e+09	2016 Ugx	452800	US Dollars
Total cost (screening + treatment)	1.0575e+10	2016 Ugx	3.09209e+06	US Dollars
Hospital cost share of total costs	0.687657
Years of life Lived (discounted)	20.6004	See sheet labeled "Years of Life Lost Calculation"
Know survivors	9438.48
Number of patients with unknown health outcome (relapse CM)	1797.93
Known deaths	2375.33
Note: Total number in treatment cost analysis	13611.7
No screening		2016 Ugx	5967434	US Dollars
Cost savings due to CRAG screening + treatment	2.87534e+06
Percent saved by CRAG screening	0.481839

## Sheet: Years of Life Lost Calculation
Years of life lost calculations
												Male	Female
			r	0.03
			Age of death	62	life expectancy	http://www.who.int/countries/uga/en/
			Years of life lost	31
			Discounted years of life lost	20.6004
	Which year was lost	t	Year Lost (either disability weight or death)	Discrete time discount factor	Discounted Year Lost					Uganda, 2015 estimates
	32	0	1	1	1							Male	Female	Average
	33	1	1	0.970874	0.970874					ex - expectation of life at age x	<1 year	60.3	64.3	62.3
	34	2	1	0.942596	0.942596						1-4 years	62	65.5	63.75
	35	3	1	0.915142	0.915142						5-9 years	59.1	62.6	60.85
	36	4	1	0.888487	0.888487						10-14 years	55.1	58.4	56.75
	37	5	1	0.862609	0.862609						15-19 years	50.6	53.9	52.25
	38	6	1	0.837484	0.837484						20-24 years	46.3	49.5	47.9
	39	7	1	0.813092	0.813092						25-29 years	42.3	45.3	43.8
	40	8	1	0.789409	0.789409					Base case	30-34 years	38.3	41.2	39.75		median age of CRAG screened in ORCAS was 32
	41	9	1	0.766417	0.766417						35-39 years	34.4	37.1	35.75
	42	10	1	0.744094	0.744094						40-44 years	30.7	33.2	31.95
	43	11	1	0.722421	0.722421						45-49 years	27.1	29.4	28.25
	44	12	1	0.70138	0.70138						50-54 years	23.5	25.5	24.5
	45	13	1	0.680951	0.680951						55-59 years	20.1	21.7	20.9
	46	14	1	0.661118	0.661118						60-64 years	16.6	17.9	17.25
	47	15	1	0.641862	0.641862						65-69 years	13.4	14.4	13.9
	48	16	1	0.623167	0.623167						70-74 years	10.4	11.2	10.8
	49	17	1	0.605016	0.605016						75-79 years	7.9	8.5	8.2
	50	18	1	0.587395	0.587395						80-84 years	5.8	6.2	6
	51	19	1	0.570286	0.570286						85+ years	4.2	4.6	4.4
	52	20	1	0.553676	0.553676
	53	21	1	0.537549	0.537549
	54	22	1	0.521893	0.521893
	55	23	1	0.506692	0.506692					Source: WHO Global Health Observatory at: http://apps.who.int/gho/data/?theme=main&vid=61540
	56	24	1	0.491934	0.491934
	57	25	1	0.477606	0.477606
	58	26	1	0.463695	0.463695
	59	27	1	0.450189	0.450189
	60	28	1	0.437077	0.437077
	61	29	1	0.424346	0.424346
	62	30	1	0.411987	0.411987
		Sum of Years Lost	31	Sum of Discounted Year Lost Column	20.6004

## Sheet: Hospitalization costs
	Hospitalization costs (Plos Med 2012)
												USD	Year	Ugx	2016 Ugx	2016 USD
											Hospital stay	139.181	2016		476000	476000
											Lab testing	89.18	2016	305000	305000	89.18
											Hospital supplies	53.34	2012	133617	163091
											3 LPs	31.18	2012	78105.9	95335.1
											Personnel	93.0263	2016		318150	318150
											Medications	164.22	2015	532237	567504
											Total				1.92508e+06	562.889
	3 LPs
			Cost USD	Number needed per 14 day stay	Cost per 14 day stay (USD)
	LP needles		0.71	3	2.13
	Collection tubes		0.28	12	3.36
	lidocaine		0.04	3	0.12
	sterile gloves		0.26	3	0.78
	syringes		0.05	3	0.15
	cotton		0.06	5	0.3
	plaster		0.03	3	0.09
	gauze		0.05	5	0.25			Lab Costs
	Manometer		8	3	24				Cost per test (UGX)	Number needed	Total Cost UGX	USD
					31.18			CBC x1	20000	1	20000	5.84795
	Hospital Supplies		Cost USD	Number needed per 14 day stay	Cost per 14 day stay (USD)			Cr x 3	15000	3	45000	13.1579
	IV fluids		1.54	14	21.56			K x3	15000	3	45000	13.1579
	potassium supp		0.68	14	9.52			Na x 3	15000	3	45000	13.1579
	magnesium supp		0.02	14	0.28			Lab fee	0	0		0			0
	IV lines		0.91	14	12.74			CRAG	50000	1	50000	14.6199
	Butterfly needle		0.43	14	6.02			CSF analysis	50000	1	50000	14.6199
	Alcohol swabs		0.1	14	1.4			CSF culture	50000	1	50000	14.6199
	Needles		0.08	14	1.12			Total			305000	89.1813	0
	Syringes		0.05	14	0.7
					53.34			Hospital stay	34000	14	476000	139.181	9.94152
		Cost USD	Number needed per 14 day stay	Cost per 14 day stay (USD)
	Hospital stay	3.92	7	27.44
	Personnel	Monthly salary	Daily salary	Per patient daily salary	14 days in hospital			Personnel	Monthly salary (Ugx)	Monthly salary USD	Daily salary	Per patient daily salary	14 days in hospital
	Nurse	150	7.5	0.375	2.625			Nurse	2100000	614.035	30.7018	1.53509	21.4912
	Doctor	214	10.7	0.535	3.745			Doctor	3140000	918.129	45.9064	2.29532	32.1345
	HIV Counselor	150	7.5	0.375	2.625			HIV Counselor	2100000	614.035	30.7018	1.53509	21.4912
	Phlebotomist	100	5	0.25	1.75			Phlebotomist	800000	233.918	11.6959	0.584795	8.18713
	Patient to staff ratio	20						Lab tech	1900000	555.556	27.7778	0.694444	9.72222
					10.745			Patient to staff ratio	20			Total Personnel costs	93.0263
	Medication	Dose	days
	Ampho	50mg	14	152.46	JMS MSH website 2015			152.46
	Fluconazole	800mg	14	7.84
				160.3
	Flucytosine	5000mg	14	212.8			15.20 per day

## Sheet: CRAG test cost
		2016 US dollars	Unit		Other
	Test cost	2	Cost per test		Source -Immy
	Import cost	0.8	Cost per test
	Shipping	0.03	Cost per test		0.03 per test to ship 20,000 tests
	Total	2.83	Cost per test
	VAT 18% in Uganda, but distributor/purchaser is refunded

## Sheet: Sheet1
	SA.d.	50% hospitalized
		Screened	0	0.1	0.2	0.3	0.4	0.5	0.6	0.7	0.8	0.9	1
		Number screened	0	16000	32000	48000	64000	80000	96000	112000	128000	144000	160000
		Cost of Screening	0	54539	109079	163618	218157	272696	327236	381775	436314	490853	545393
		Cost of preemptive fluconazole	0	36929	73858	110787	147716	184645	221573	258502	295431	332360	369289
		Cost of hospitalization	2359114	2307523	2255932	2204341	2152750	2101159	2049568	1997977	1946386	1894795	1843204				0.639708
		Cost of secondary prophylaxis	168938	164387	159837	155286	150736	146185	141635	137084	132534	127983	123433
		Total Costs	2528052	2563378	2598706	2634032	2669359	2704685	2740012	2775338	2810665	2845991	2881319		-353267
		Deaths (80% hospitalized)	6448	6084	5720	5357	4993	4629	4265	3902	3538	3174	2811		3637	-97.1314
		DALYs	132829	125330	117832	110354	102856	95357.4	87859	80381.2	72882.8	65384.4	57906.6		74922.2	-4.71512

## Sheet: Sheet2
SA.a.	Base case: Amphotericin + fluconazole
	Screened	0	0.1	0.2	0.3	0.4	0.5	0.6	0.7	0.8	0.9	1
	Number screened	0	16000	32000	48000	64000	80000	96000	112000	128000	144000	160000
	Cost of Screening	0	54539	109079	163618	218157	272696	327236	381775	436314	490853	545393
	Cost of preemptive fluconazole	0	36929	73858	110787	147716	184645	221573	258502	295431	332360	369289
	Cost of hospitalization	3774582	3609754	3444925	3280097	3115269	2950440	2785612	2620783	2455955	2291126	2126298
	Cost of secondary prophylaxis	270300	257641	244981	232322	219662	207003	194343	181684	169024	156365	143705
	Total Costs	4044882	3958863	3872843	3786824	3700804	3614784	3528764	3442744	3356724	3270704	3184685
	Deaths	4272	4082	3892	3703	3513	3323	3134	2944	2755	2565	2375
	DALYS	88003.2	84089.2	80175.2	76281.8	72367.8	68453.8	64560.4	60646.4	56753	52839	48925

[truncated: 1 more sheets: Sheet3]
